# Supplementary material for: Eco-Metabolomics Applied to the Chemical Ecology of Poison Frogs (Dendrobatoidea)
Source: J Chem Ecol. 2023 Aug 18;49(9-10):570–98. doi: 10.1007/s10886-023-01443-0 (PMC10725362; doi:10.1007/s10886-023-01443-0)
Supplement: Supplementary file 1 — Supplementary file1 (XLSX 510 KB) [file 10886_2023_1443_MOESM1_ESM.xlsx]

## Sheet: PAPER REVIEW
Alkaloid type	Alkaloids detected	Quantity of Alkaloid	Species sampled	Analytic technique	Type of sample	Solvent/Extraction method	Sample preparation	Frogs sampled	Chromatograms available	Mass spectra fragments available	Mass spectra available	Comments	Reference
Batrachotoxins	BTX, BTXa, pBTX, hBTX	28 mg hBTX, 43 mg BTX+pBTX+BTXa, 39 mg BTXa	Phyllobates aurotaenia	HR-MS, NMR, UV, X-ray crystallography	Full skin from 5000 specimens	Methanol / Extracted with 3 volumes of solvent	Acid-base extraction, TLC and CC	5000	FALSE	TRUE	TRUE	True molecular ion of BTX (538) was observed with low intensity due to termal reactions	(Tokuyama et al. 1968)
Batrachotoxins	BTX, BTXa, BTXb, BTXc	30 mg	Phyllobates bicolor	NMR, IR, HR-MS	Full skin from 2400 specimens	Methanol 70% / Skin cut in small pieces and immersed in solvent	Acid-base extraction	2400	FALSE	FALSE	FALSE	Discovery of BTX and wrong assignation of molecular weight	(Daly et al. 1965)
Batrachotoxins	BTX, hBTX, BTXa, DQH (195B)	500 ug BTX, 300 ug hBTX,	Phyllobates terribilis	HRMS, GC-MS	Full skin from several specimens	As Myers 1976	TLC	Undetermined	FALSE	FALSE	FALSE	Discovery of the frog specie with massive quantities of BTX (0.7-1.9 mg per skin). Eggs contained some compound with similar Rf to BTX, but tadpoles does not. Decrease in toxicity around 50% after three weeks-1year in captivity. After 3 years concentration of BTX seems to stabilize. Calibration curve based on time of death of mice	(Myers et al. 1978)
Batrachotoxins	BTX, BTXa, pBTX, hBTX	20 ug BTX, 10 ug hBTX, 20 ug pBTX, 30 ug BTXa per skin	Phyllobates aurotaenia	TLC, MS(EI), MS(CI), MS(quantitative), GC-MS, GC-FID	Full skin from 900, 1200, 2000 and 3500 frogs collected on different locations	Methanol 70-100%	Acid-base extraction	Varies depending on species	FALSE	FALSE	FALSE	This paper describes in detail methods for alkaloid analysis (fractionation-appendix1, separation, analysis, identification and quantification). TLC is described as and exploratory method, MS(EI) as identification tool for unique fragmentation patterns, MS(CI) to identify molecular ion unambiguously.	(Myers and Daly 1976a)
Histrionicotoxins	HTX 283, isodihydroHTX 285, neodihydrohistrionicotoxin 285, allodihydrohistrionicotoxin 285, isotetradihydrohistrionicotoxin 287, tetrahydrohistrionicotoxin 287, octahydrohistrionicotoxin 291, HTX-D 287, HTX-267, HTX-259, HTX-239, Others: 219-1, 219-2, 223, 231, 235, 237, 239 243, 259, 283, 323 (maybe PTX-B)	190 ug HTX 283, 290 ug isodihydroHTX 285, < 15 ug neodihydrohistrionicotoxin 285, > 15 ug allodihydrohistrionicotoxin 285, < 10 ug isotetradihydrohistrionicotoxin 287, < 5 ug tetrahydrohistrionicotoxin 287, < 10 ug octahydrohistrionicotoxin 291, 40 ug HTX-D 287, < 5 ug HTX-267, < 5 ug HTX-259, < 5 ug HTX-239 per skin	Oophaga histrionica, Oophaga lehmanni, Oophaga occultator	TLC, MS(EI), MS(CI), MS(quantitative), GC-MS, GC-FID	Full skin from 900, 1200, 2000 and 3500 frogs collected on different locations	Methanol 70-100%	Acid-base extraction	Varies depending on species	TRUE	FALSE	FALSE	Histrionicotoxins are less toxic than pumiliotoxins. This paper describes in detail methods for alkaloid analysis (fractionation-appendix1, separation, analysis, identification and quantification). TLC is described as and exploratory method, MS(EI) as identification tool for unique fragmentation patterns, MS(CI) to identify molecular ion unambiguously. This paper introduced for first time the hig…	(Myers and Daly 1976a)
Histrionicotoxins	HTX, dihydroisohistrionicotoxin	53 mg HTX, 7 mg dihydroisohistrionicotoxin and 49 mg of other alkaloids	Oophaga histrionica	X-ray crystallography	Full skin from 400 specimens	Methanol	Evaporation under reduce pressure, Acid-base extraction, TLC	400	FALSE	TRUE	FALSE	HTX are the first example of allenic and acetylene alkaloids in nature. After acid-base extraction an oil was obtained. Hydrochloride and hydrobromide of HTX and dihydroisohistrinicotoxin were used for X-ray analysis. During acid-base extraction the neutral fraction consists in a mixture of cholesterol (80%); ergosterol (2%), dihydroergosterol (6%), campesterol (7%), stigmasterol (1%), sitosterol…	(Daly et al. 1971)
Pumiliotoxins	PTXa (307A, 307A”), PTXb (323A), DQH (195B)	80 ug PTXa, 120 ug PTXb, 0-70 ug PTXc per skin	Oophaga pumilio, Oophaga lehmanni, Oophaga occultator,	TLC, MS(EI), MS(CI), MS(quantitative), GC-MS, GC-FID	Full skin from 900, 1200, 2000 and 3500 frogs collected on different locations	Methanol 70-100%	Acid-base extraction	Varies depending on species	TRUE	FALSE	FALSE	This paper describes in detail methods for alkaloid analysis (fractionation-appendix1, separation, analysis, identification and quantification). TLC is described as and exploratory method, MS(EI) as identification tool for unique fragmentation patterns, MS(CI) to identify molecular ion unambiguously. Species: Oophaga pumilio, Oophaga lehmanni, Oophaga occultator, Oophaga histrionica, Oophaga viri…	(Myers and Daly 1976a)
Gephyrotoxins	GTX (called HTX-D)	Not reported	Oophaga histrionica	HR-MS, NMR	Full skin from 1100 specimens	Methanol	Acid-base extraction, CC	Undetermined	FALSE	TRUE	FALSE	Mass spectrometry, NMR and organic reactions revealed structures of some HTX and a new alkaloid called in that moment HTX-D. Afterwards, its structure elucidation will demonstrate it is a new class of alkaloids called gephyrotoxin	(Tokuyama et al. 1974)
Gephyrotoxins	Gephyrotoxin and dehydrogephyrotoxin	Not reported	Oophaga histrionica	NMR, HR-MS, X-ray crystallography	Full skin from 3200 specimens	Methanol	Acid-base extraction, CC	Undetermined	FALSE	TRUE	FALSE	Gephyrotoxin crystallized as the hydrobromide salt. Structure elucidation of gephyrotoxin and dihydrogephyrotoxin. Other studies shows gephyrotoxin is a relatively potent muscarinic antagonist. Two new histrionicotoxins, three decahydroquinolines and three piperidine alkaloids also were elucidated from MS analysis and NMR	(Daly et al. 1977)
Pumiliotoxins	PTXa (307A, 307A”), PTXb (323A)	1.5 mg PTXa, 1.5 mg PTXb	Oophaga pumilio	UV, NMR, IR, HR-MS	Full skin from 20 specimens	Methanol 80% buffered to 7.5 pH / extracted with 5 volumes of solvent	Acid-base extraction, TLC and CC	20	FALSE	FALSE	TRUE	Pharmacological effects of compound PTXa and PTXb separately are similar to crude extract except for salivation and piloerection (Sinergy?)	(Myers and Daly 1976b)
Pumiliotoxins	PTX 251D, PTX 307A, PTX 323A	Not reported	Dendrobates tricolor, Oophaga pumilio	X-ray crystallography, NMR	Full skin from 750, 250 specimens	Methanol	Acid-base extraction, CC	Undetermined	FALSE	FALSE	FALSE	Structural elucidation of pumiliotoxins A (without OH in R), pumiliotoxins B (with OH in R). Postulated structures of some alkaloids and x-ray analysis of 251D.	(Daly and Myers 1967)
Pumiliotoxins	PTX 251D, PTX 307A’, PTX 307A” PTX 323A, alloPTX 267A, alloPTX 323B’, alloPTX 323B”, alloPTX 339A, alloPTX 339B	Not reported	Dendrobates auratus	NMR, IR	Full skin from 300 and 1080 specimens	Methanol	Acid-base extraction, CC	Undetermined	FALSE	TRUE	FALSE	Isomeric determination of PTX and alloPTX using NMR	(Daly et al. 1980)
Pumiliotoxins	237A, 253, PTX-B(323-A), an isomer of PTX-B(323-B), 237B, 265 (degradation artifact?), 281A	115 ug of 237A, 34 ug of 253, 8 ug of 323A, 3 ug of 323B, per 100 mg of skin	Dendrobates (now Andinobates abditus)	MS(CI), MS(EI), GC-MS	Full skin from 3 specimens	180 mg in methanol	Acid-base extraction, TLC	Undetermined	TRUE	FALSE	FALSE	PTX-B(323-A) it is a widespread toxin among Dendrobatidae(old Dendrobates), often as a major compound. In these paper it is mention that fulguritus, minutus, abditus and viridis toxin samples have been prepared and they have detected only type PTX-a	(Tokuyama et al. 1984)
Allopumiliotoxins	alloPTX 253, alloPTX 267A, alloPTX 297A, alloPTX 323B	Not reported	Dendrobates tricolor, Oophaga pumilio	NMR, HR-MS	Full skin from 750, 250 specimens	Methanol	Acid-base extraction, CC	Undetermined	FALSE	FALSE	FALSE	Proposed structure of allopumiliotoxins (OH in indolizidine ring).	(Daly et al. 1980)
Homopumiliotoxins	hPTX 223G	8 mg	Oophaga pumilio	HRMS, GC-MS, NMR	Full skin from 1080 and 2540 specimens	Methanol	Acid-base extraction, CC	1080 and 2540	FALSE	TRUE	FALSE	First detection of homopumiliotoxins characterized by a m/z fragment of 84 rather than m/z 70 as most PTX. Tentative structure proposed based on NMR spectra	(Tokuyama et al. 1987)
Decahydroquinolines	DQH (195B)	17 mg PTXa, 20 mg PTXb, 16 mg PTXc	Oophaga pumilio, Dendrobates auratus	HR-MS, NMR, X-ray crystallography	Full skin from 250 specimens	Methanol	Acid-base extraction, CC	250	FALSE	FALSE	FALSE	Extraction and purification of PTXc	(Daly et al. 1969)
Pyrrolizidines	223B, 223H, 237G, 251K	Not reported	﻿Melanophryniscus sp.	GC-MS(EI), GC-FTIR	Full skin from 23-39 specimens	Methanol	Acid-base extraction, CC	Between 23 and 39	FALSE	TRUE	FALSE	This analysis made using skins of bufonid toads was used as spectral reference to tentatively annotate amphibian alkaloids employing GC-MS and GC-FTIR and confirmatory reactions such as microhydrogenation,. acetylation and a-deuteration.	(Garraffo et al. 1993)
Indolizidines	223AB, 239AB	Not reported	Oophaga histrionica, Oophaga granulifera, Oophaga lehmanni, Oophaga pumilio, Dendrobates auratus, Dendrobates leucomelas, (Ranitomeya?) minutus, Dendrobates tinctorius, Ameerega trivitatta, Ameerega picta	GC-MS(CI), GC-MS(EI), HR-MS	Full skin	Methanol 70-100%	Acid-base extraction, TLC	Undetermined	TRUE	TRUE	FALSE	First report using database code for alkaloids for each specie, discriminating location. Alkaloid 223AB is preliminary described as a gephyrotoxin	(Daly et al. 1978)
Indolizidines	223AB	Not reported	Dendrobates	GC-MS and NMR of synthetic diastereoisomers	Full skin and synthetic diasteroisomers		Catalytic reductions	Undetermined	FALSE	FALSE	FALSE	By comparison of mass spectra of experimental samples from frog’s skin and synthetic diastereoisomers and further analysis of these diastereoisomers by NMR it was confirmed alkaloid 223AB was an 3,5 disubstituted indolizidine, not gephyrotoxin as previously reported	(Spande et al. 1981)
2,5-disubstituted pyrrolidines	197B	Not reported	Oophaga histrionica	GC-MS(CI-NH3), GC-MS(CI-ND3), GC-FID, GC-HRMS, NMR	Full skin from 70, 5, 10 specimens	Methanol (at least 10 mL per 5 g of wet skin)	Acid-base extraction, TLC and CC, prepHPLC	Undetermined	TRUE	TRUE	TRUE	Using two types of chemical ionization, HRMS and derivatization reactions two new classes of alkaloids were discovered: 2,6-disubstituted piperidine and 2,5-disubstituted pirrolidines. Also, there is a comparison between the alkaloid profiles of different populations. Alkaloid 275 was first described in O. lehmanni as distinctive of this specie	(Daly et al. 1986)
Lehmizidines	275	Not reported	Oophaga lehmanni	GC-MS(CI-NH3), GC-MS(CI-ND3), GC-FID, GC-HRMS, NMR	Full skin from 2 specimens illegally imported to US (Unknown location)	Methanol (at least 10 mL per 5 g of wet skin)	Acid-base extraction, TLC and CC, prepHPLC	Undetermined	TRUE	TRUE	FALSE	Using two types of chemical ionization, HRMS and derivatization reactions two new classes of alkaloids were discovered: 2,6-disubstituted piperidine and 2,5-disubstituted pirrolidines. Also, there is a comparison between the alkaloid profiles of different populations. Alkaloid 275 was first described in O. lehmanni as distinctive of this specie	(Daly et al. 1986)
2,6-disubstituted piperidines	225B	Not reported	Oophaga histrionica	GC-MS(CI-NH3), GC-MS(CI-ND3), GC-FID, GC-HRMS, NMR	Full skin from 70, 5, 10 specimens	Methanol (at least 10 mL per 5 g of wet skin)	Acid-base extraction, TLC and CC, prepHPLC	Undetermined	TRUE	TRUE	TRUE	Using two types of chemical ionization, HRMS and derivatization reactions two new classes of alkaloids were discovered: 2,6-disubstituted piperidine and 2,5-disubstituted pirrolidines. Also, there is a comparison between the alkaloid profiles of different populations. Alkaloid 275 was first described in O. lehmanni as distinctive of this specie	(Daly et al. 1986)
2,6-disubstituted piperidines	241D	Not reported	Oophaga speciosa	GC-MS, NMR	Full skin from 5-10 specimens	Methanol	Acid-base extraction, CC, HPLC	Undetermined	TRUE	TRUE	FALSE	Analysis of thee populations using GC-MS and posterior isolation using CC for NMR analysis. First report of N-oxides of 267A and 323A. 241d, a 2,6-disubstituted piperidine was reported and structure elucidated by NMR and confirmed by synthesis	(Edwards et al. 1988)
Quinolizidines	195C	Not reported	﻿Mantella betsileo	HR-MS, GC-MS(CI-NH3), GC-MS(EI), GC-FTIR	Full skin from 8 and 11 specimens	Methanol	Acid-base extraction, CC	8 and 11	FALSE	TRUE	FALSE	Comparisons between the alkaloid extracted from the ﻿Brazilian myrmicine ant (Solenopsis (Diplorhoptrum) sp. picea group) and one of the amphibian alkaloids demonstrated that the structure corresponded to a new alkaloid class and this finding supported the dietary hipothesis for the presence of these alkaloids in frogs. The isomery of the compound was confirmed employing synthetic compounds	(Jones and Gorman 1999)
Epibatidines	208/210 Epibatidine	60 mg	Epipedobates tricolor	HR-MS, NMR, GC-FTIR	Full skin from 750 specimens	Methanol	Acid-base extraction, CC, HPLC	750	TRUE	TRUE	FALSE	Structure of the epibatidine was elucidated. The most potent non-opioid analgesic discovered in dendrobatids. ﻿N-Acetylepibatidin, a conversion product of the epibatidine during the purification process, was also detected on the chemical analysis	(Spande et al. 1992)
Tetrodotoxins	TTX	Not reported	Taricha torosa, Taricha rivularis, Taricha sierrae, T. granulosa	NMR, IR, TLC	1 kg of eggs	Acidified water	Dyalisis, L-L extraction and TLC	1 kg of eggs, whole animals	FALSE	FALSE	FALSE	Tarichotoxin is the same tetrodotoxin. TTX is extracted from aqueous and alcoholic fractions, but pure TTX is not soluble in water or alcoholic solvents. Only dissolves in slightly acid solutions. Insouble in DMSO, DMFA, ACN. In this paper degradation products of TTX are summarized. All of them have in common the quinazoline system	(Mosher et al. 1964)
Tetrodotoxins	TTX, 4-epiTTX, 4,9-anhydroTTX	Not reported	Colostethus inguinalis (now C. panamensis and C. ucumari)	HPLC-FLD, TLC	Full skin	Methanol and water separately	CC	Undetermined	TRUE	FALSE	FALSE	First report of TTX, and other TTX-analogues in the superfamily Dendrobatoidea, after water extract has been reported toxic	(Daly et al. 1994a)
